# Supplementary material for: HIPK2 C-terminal domain inhibits NF-κB signaling and renal inflammation in kidney injury
Source: JCI Insight. 2024 Mar 21;9(8):e175153. doi: 10.1172/jci.insight.175153 (PMC11141872; doi:10.1172/jci.insight.175153)
Supplement: Supporting data values [file jciinsight-9-175153-s187.xlsx]

## Sheet: Fig.1B
	Control TNFα-	HIPK2-CT TNFα-	Control TNFα+	HIPK2-CT TNFα+		Control TGFβ-	HIPK2-CT TGFβ-	Control TGFβ+	HIPK2-CT TGFβ+		Control ADR-	HIPK2-CT ADR-	Control ADR+	HIPK2-CT ADR+
	1.17665	0.393904	78.391	5.2722		0.946095	1.08424	10.5811	13.6445		1.30506	1.13238	1.29235	2.23881
	0.966084	0.610629	69.5251	5.39283		0.945583	1.08841	12.4039	12.9215		0.723252	1.47826	1.75765	2.8008
	0.85727	0.78882	80.6276	5.59001		1.10832	1.12719	13.4938	13.8313		0.97169	0.858008	1.96594	2.26173

## Sheet: Fig.2B
	p-p65/GAPDH											p-IκBα/GAPDH
	Ctrl	HIPK2-CT	Ctrl	HIPK2-CT	Ctrl	HIPK2-CT	Ctrl	HIPK2-CT	Ctrl	HIPK2-CT		Ctrl	HIPK2-CT	Ctrl	HIPK2-CT	Ctrl	HIPK2-CT	Ctrl	HIPK2-CT	Ctrl	HIPK2-CT
	0 min	0 min	3 min	3 min	5 min	5 min	15 min	15 min	30 min	30 min		0 min	0 min	3 min	3 min	5 min	5 min	15 min	15 min	30 min	30 min
	0.0131251	0.00502124	0.0316198	0.0777398	1.23022	0.143141	1.08254	0.28204	0.345625	0.0372564		0.0199722	0.00435804	0.0117592	0.00701492	0.378743	0.038973	0.799526	0.23077	0.00698228	0.0123707
	0	0	0	0	1.34535	0.119233	0.971293	0.479483	0.30134	0		0	0	0.247623	0	0.557933	0.0421115	0.585662	0.321549	0	0
	0.00582512	0.00605083	0.0535316	0.0962064	1.06863	0.16771	1.25656	0.317821	0.395032	0.0400884		0	0	0.0437398	0.0186588	0.349464	0.251609	0.473625	0.229501	0.23733	0.119145

## Sheet: Fig.2D
	p-IκBα/GAPDH					IκBα/GAPDH
	Ctrl	0	0.1 μg	1 μg		Ctrl	0	0.1 μg	1 μg
	0	0.535668	0.359906	0.0807407		0.703973	0.208411	0.286214	0.717659
	0	0.735098	0.411478	0.0895536		0.731181	0.221655	0.279803	0.771253
	0	0.533144	0.378133	0.0800137		0.956632	0.241811	0.319155	0.784106

## Sheet: Fig.3B
	UUO-	UUO-	UUO+	UUO+
	WT	HIPK2-CTPax8	WT	HIPK2-CTPax8
	0	0	1.875	1.375
	0	0	2.5	1.5
	0	0	2.25	0.875
	0	0	2.125	1
	0	0	2.25	0.625

## Sheet: Fig.4C
	p-p65/p65 ratio
	UUO-	UUO-	UUO+	UUO+
	WT	HIPK2-CTPax8	WT	HIPK2-CTPax8
	0	0	0.274994	0.014809
	0	0	0.361736	0.0494212
	0	0	0.266173	0.014809
	0	0	0.343165	0.0352102
	0	0	0.337269	0.0300735

## Sheet: Fig.4E
	UUO-	UUO-	UUO+	UUO+
	WT	HIPK2-CTPax8	WT	HIPK2-CTPax8
	0.4466	0.4354	3.1663	1.8538
	0.3544	0.477	2.8602	2.1859
	0.5366	0.471	2.739	2.2879
	0.5841	0.3835	2.614	1.6211
	0.4614	0.4464	3.5157	1.6076

## Sheet: Fig.4F
	CCL2					TNFα					IL6
	UUO-	UUO-	UUO+	UUO+		UUO-	UUO-	UUO+	UUO+		UUO-	UUO-	UUO+	UUO+
	WT	HIPK2-CTPax8	WT	HIPK2-CTPax8		WT	HIPK2-CTPax8	WT	HIPK2-CTPax8		WT	HIPK2-CTPax8	WT	HIPK2-CTPax8
	0.397681	0.285879	7.78066	4.78137		1.05439	0.170939	8.67845	0.681726		0.325824	0.0603855	158.461	109.125
	0.645192	1.06022	11.7139	3.6189		1.4638	0.341811	18.5113	3.1805		0.24496	1.97465	173.466	121.328
	1.52717	0.816077	9.1416	4.71093		0.300441	0.66037	2.10178	0.488001		1.26249	0.959675	99.9605	64.7634
	1.0046	0.510529	7.48342	5.23133		0.214441	0.0865218	5.21747	1.85233		0.889679	0.0627686	147.623	87.8956
	1.92827	0.686678	8.62239	6.24528		1.96693	0.291866	3.83723	1.93526		2.27704	1.40759	122.278	69.5062

## Sheet: Fig.5B
	UUO-	UUO-	UUO+ 14d	UUO+ 14d
	WT	HIPK2-CTPax8	WT	HIPK2-CTPax8
	0	0	2.85	1.55
	0	0	2.9	1.85
	0	0	2.85	1.15
	0	0	3.55	1.25
	0	0	3.35	1.5

## Sheet: Fig.5D
	UUO-	UUO-	UUO+ 14d	UUO+ 14d
	WT	HIPK2-CTPax8	WT	HIPK2-CTPax8
	0.833564	0.7917	18.478	13.1238
	0.692929	0.3916	14.2917	13.3718
	0.738316	1.30004	27.1543	12.817
	0.904	1.2314	18.6567	8.29148
	1.1832	1.05	24.1151	10.1723

## Sheet: Fig.6A
	BUN
	Ctrl-LPS	WT+LPS	Pax8-HIPK2-CT+LPS
	17.6571	95.0009	80.9203
	24.9168	86.0739	76.937
	21.9839	97.0398	29.8275
	21.211	103.448	69.5799
	24.1506	98.4882	33.1429

[truncated: 3 more sheets: Fig.6C, Supp.Fig.1C, Supp.Fig.3]
